# Supplementary material for: Endosomal TLR3 co-receptor CLEC18A enhances host immune response to viral infection
Source: Commun Biol. 2021 Feb 18;4:229. doi: 10.1038/s42003-021-01745-7 (PMC7893028; doi:10.1038/s42003-021-01745-7)
Supplement: Supplementary file 3 — Supplementary Data 1 [file 42003_2021_1745_MOESM3_ESM.xlsx]

## Sheet: Figure 1
Figure 1 a
Brain	Lung	Heart	Thymus	Liver	Spleen	Kidney	Peripheral blood	BMDM
1	0	0.185706	0	0	0	0.18917	0	0
1	0	0.219317	0	0	0	0.132839	0	0
1	0	0.181884	0	0	0	0.155799	0	0

## Sheet: Figure 2
Figure 2
a
IFNα	WT				18A				18A(S339R)
0	0	0	0	15.7273	0	0	0	10.2727	0	0	0	10.2727
1	0	2	0		0	0	0		0	0	0
10	5.33333	0	0	19.3636	8.66667	52	45.3333	51.1818	26.6667	75.3333	88.4444	65.0455
20	28.6667	22	0		75.3333	185.333	121		176.667	135.333	112
IFNβ	WT							18A					18A(S339R)
0	108.571	30.15	31.4286					28.5714	5.71429	16.156			0	0	28.5714
1	18.4286	11.3571	10.6545					34.2857	34.12	32.1561			0	0	0
10	882.857	987.143	891.429	971.429	914.7	368.7	326.7	1100	1158.57	1105.71	1024.29	629.7	1037.14	1015.71	1100	1158.57	1259.7
20	1343.7	839.7	539.7					1560.7	2132.7	1561			1913.7	2180.7	1912.3
IP-10	WT						18A								18A(S339R)
0	244	266	191.111	394	394	354	214	246	236	191.111	354	354			184	236	236	202.222	354	334
1	1852	1912	354				2472	2352	1232	1232					1352	1292	1512	1512
10	4704	5412	5452	4113.33	5828	5788	4524	6112	5892	4672	4772	4468.89	7828	8468	5534	6512	6652	4524.44	7748	6268
20	12428	11788	8828				11948	11468	11560						13348	15868	13348
IL-6	WT				18A					18A(S339R)
0	0	0	3.16667	0	0	0	0	1.5	0	0	0	0	0	0	0
1	0	0	0	0	0	0	0	0		0	0	0	0
10	31	56.5	27.4		40.1667	51.1429	39.7143	48.1667	24.5714	16	16.8571	46.8571	54	41.5	30.2857
20	48.3333	24.6	30.2857		50.2857	59.8571	50			53.1429	7.42857	50
TNF-α	WT			18A			18A(S339R)
0	0	0	0	0	0	0	0	0	0	0
1	0	0	0	0	0	0	0	0	0	0
10	67.8	60.75	91.4118	60.25	80.25	115.177	84	77.75		56.3529
20	117.8	67.75	77.75	104.588	117.75	120.25	95.1765	130.25	67.75	95.1765
b
IFNα	WT						18A						18A(S339R)
Mock	0	0	0				3	0	0				0	0	0
H5N1	7138.67	6332	6242	7644	7200	5914.5	8072	8362	11012	7205.76	6912	10720.1	10445.3	10668.7	9328.67	10205.3	11880	11700	11763.7
DV	950	854	902				1223	1220	1220				1156	1100	1100
IFNβ	WT										18A										18A(S339R)
Mock	0	0	0	0	0	31.4286	20.43	10.43	9	31.4286	0	0	0	0	28.5714	5.71429	0	0	28.5714	5.71429	0	0	0	2.85714	0	0	2.85714	0
H5N1	2338.4	2510.4	2664.36	2267.14	2352.86	2337.86	2406.43	2267.14	2352.86	2337.86	3028.4	2593.45	3805.71	4418.7	4307.7	4667.7	2528.57	3805.71	3677.14	4418.7	3120.4	3252.86	3587.14	4757.7	4637.7	4505.7	3252.86	3450	3587.14	4757.7
DV	122.609	129.565	134.87	142.522							160	150	176	165							226.087	220	248.696	242
IL-6	WT								18A							18A(S339R)
Mock	24.6	0	0	0	0	0	0	0	0	0	0	0	0	0	0	0	0	0	0	0	0	0	0
H5N1	234	234	229.714	182.6	328.3	238.286	218.143	231	289.714	272.571	298.286	278.143	243.857	261	226.714	234	242.571	242.571	289.714	261	205.286	333.857	282.429
DV	0	0	0	14.0526	8.56	11	13.78		0	0	22.6316	24.9474	17	23.67	13.22	0	12.2222	12.579	15.1053	11.78	9.44	9.33
TNF-α	WT						18A							18A(S339R)
Mock	0	0	0	0	0	0	0	0	0	0	0	0	0	0	0	0	0	0
H5N1	823.125	740.625	664.125	637.875	814.125	761.625	703.125	665.625	939.375	845.625	724.125	634.125	765.375	1104.38	965.625	570.375	791.625	919.125
DV	23.1333	12.9333	12.2857	74.3077	63.6154	81.8846	21.4	33.3333	93.0385	97.6539	67.6539			27.9333	78.7619	71.8846	63.7692	59.5
c
Ch25h	WT			18A			18A (S339R)
Mock	1	1	1	1	1	1	1	1	1
H5N1	56.0166	59.086	61.6183	83.1156	75.9537	70.1111	113.303	118.114	129.926
DV	29.7322	31.646	30.5665	61.0328	43.4569	52.1482	48.6318	53.5876	66.9846
Mx1	WT			18A			18A-1
Mock	1	1	1	1	1	1	1	1	1
H5N1	140.557	138.622	130.132	170.141	163.21	150.561	224.035	248.582	230.156
DV	18.9615	38.1867	20.132	47.0134	46.6887	51.3575	158.683	99.7331	110.211
Isg15	WT				18A				18A(S339R)
Mock	1	1	1	1	1	1	1	1	1	1	1	1
H5N1	333.72	303.382	333.72	281.11	309.221	340.282	374.31	326.42	359.062	300.028	330.031	283.844
DV	114.161	125.577	102.745		110.904	121.995	99.8139		166.316	137.929	182.948	151.722
d
	WT					18A						18A(S339R)
Virus titer	3640	14800	14000	16000	20000	780	3700	1600	9600	5200	8000	440	1760	1000	7200	6400	8000
M gene	WT				18A				18A(S339R)
Mock	1	1	1		1	1	1		1	1	1
H5N1	50.0521	44.4885	46.213		13.551	15.566	18.1996		11.9666	1.05	10.1256
Mock	1	1	1	1	1	1			1	1	1	1
H5N1	5.73725	5.58036	4.01978	3.88285	6.75221	7.49205	1.17772	1.18591	11.2384	10.9311	6.02249	5.46552
NP gene	WT						18A						18A(S339R)
Mock	1	1	1				1	1	1				1	1	1
H5N1	25.2001	27.0088	26.2131				20.5617	20.0489	19.3501				9.79845	8.70928	8.15156
Mock	1	1	1	1	1	1	1	1	1	1	1	1	1	1	1	1	1	1
H5N1	6.1918	6.32191	0.961121	0.93484	4.53203	4.17032	7.3889	7.59663	2.56188	2.47462	4.28816	4.11348	0	9.51603	4.34802	4.02883	1.75902	1.4998

## Sheet: Figure 3
Figure 3
a
Ifn4	WT																18A												18A(S339R)
0	1	1	1	1	1	1	1	1	1	1	1	1	1	1	1	1	1	1	1	1	1	1	1	1	1	1	1	1	1	1	1	1	1	1	1	1	1	1	1	1	1	1	1
1	1971.39	1878.02	6860.22	6445.33	5007.94	7281.4	196.039	174.248	176.681	184.184	400.98	463.809	152.471	254.653	152.471	254.653	5976.15	6912.54	6864.79	3756.05	4374.8	2807.36	4225.77	4344.58	3326.99	3615.55	5634.22	2778.33	3743.05	3875.05	5184.54	7074.92	5251.44	6578.3	7831.1	3072.08	4344.58	2592.27	3420.52
3	24.5049	18.1891	1520.15	2194.99	3233.85	3213.66	3516.68	54.9482	85.0359	284.05	298.172	220.157	290.499				3385.14	2946.94	4081.83	4196.59	2157.28	1998.91	1433.18	1568.32	1136.2	1845.76			3396.89	2977.74	3480.31	3385.14	3361.76	3624.33	3476.69	3452.68	4021.45	3628.1	2512.66	1951	1858.6	1351.18	2005.85
Ifnβ	WT														18A								18A(S339R)
0	1	1	1	1	1	1	1	1	1	1	1	1			1	1	1	1	1	1	1	1	1	1	1	1	1	1	1	1
1	451.008	476.723	456.667		295.796	310.502	491.096	351.208	312.168	338.948	299.191	389.723				486.503	518.995	508.314	186.959	200.378	211.79	204.575	406.978	421.33	431.676	495.866	566.939	664.926	667.072	676.384
3	410.719	360.039	464.65	477.713	440.641	437.597	501.415	326.256	451.461	439.116	393.762	352.427	296.096	347.272	381.703	389.723	556.245	518.995	366.224	314.407	476.551	414.862	1094.84	945.543	972.126	309.502	431.676	440.747	753.284	688.375	648.831	584.759
Ifnλ2/3	WT							18A							18A(S339R)
0	1	1	1	1	1	1		1	1	1	1	1	1	1	1	1	1	1	1	1	1	1	1	1	1
1	13216	13969.6	8689.15	10050.6	12195.3	12365.5	15393.1	23904.6	20954.9	21544	6101.72	20738.2	22073.1		23821.9	21173.9	15285	22381.2	22073.1	11868.3	15285	15181.2
3	12546.5	13261.9	7131.55	8135.41	12590.1	13124.7		16327.3	11386.2	18755.2	22772.4	18625.6	17743.5	18820.3	15716.6	26340.6	22615.1	15339.9	11583.8	15498.3	15714.7	15825.9	21469.5	19484	19083
Il-6	WT														18A														18A(S339R)
0	1	1	1	1	1	1	1	1	1	1	1	1	1	1	1	1	1	1	1	1	1	1	1	1		1			1	1	1	1	1	1	1	1			1	1	1	1
1	16.4497	16.5641	11.8792	14.524	14.621	14.1229	7.60077	8.31748	8.1905	8.3626					18.0617	18.0617	17.8765	16.1112	15.0715	14.5581	6.84265	7.53995	12.2054	12.7237	8.89245	9.27007			17.1624	15.7927	15.5581	15.4506	9.97802	10.7686	12.6736	11.6621	7.01292	6.91637	6.7738	7.16003
3	14.7738	14.074	15.725	15.9445	8.37081	7.81024	5.73568	5.50204	8.00203	8.00203	7.11639	7.31646	5.16566	4.374	15.7236	14.3687	13.737	13.4543	10.4378	12.2419	5.91572	6.38441	8.54188	8.78203	6.12388	6.56341	6.83329	7.84939	12.1357	12.2201	19.0929	19.6297	9.47806	10.6634	4.97175	5.04115	6.88642	5.07622	7.70084	7.86265	5.31462	6.49786
Tnf-α	WT														18A														18A(S339R)
0	1	1	1	1	1	1	1	1	1	1	1	1	1	1	1	1	1	1	1	1	1	1	1	1	1	1	1	1	1	1	1	1	1	1	1	1	1	1	1	1	1	1
1	22.8641	21.7812	20.417	19.7215	54.6214	53.8694	33.1277	35.2601	19.427	21.112	32.3342	32.1109			18.283	19.4599	13.91	15.0121	58.4325	56.4421	43.257	45.7234			38.4008	38.6679	22.8732	23.1925	11.7533	11.0425	23.7117	26.4927	45.379	60.2944	49.6076	61.499	56.0053	49.436	19.4009	22.4408	17.966	17.2341
3	32.0003	32.2229	31.0538	30.8393	52.3964	51.3181	30.6957	33.8238	47.3862	55.1923	25.0197	22.2386	29.4458	32.8994	29.4957	29.4957	21.8271	23.7203	60.4931	78.1784	33.5877	39.6668	51.0862	46.6842	31.5172	31.2995	19.9123	19.1011	16.1671	15.725	32.5035	28.8905	51.2312	55.2902	41.4267	43.186	52.4362	53.1682	22.0553	20.295	15.9689	14.8995
b
M gene	WT						18A										18A(S339R)
0	1	1	1	1	1	1	1	1	1	1	1	1	1	1	1	1	1	1	1	1	1	1	1	1	1	1	1	1	1	1
1	29.9514	31.6592	25.8037	24.7526	69	69.874	13.0764	13.6317	12.3711	13.1674	17.9228	16.7226	4.91278	4.55213			4.34427	4.82026	14.465	14.9751	0.724217	0.719214	6.12146	5.99548	6.81577	10.7695	4.56197	4.40658	7.54699	8.0328
3	50.547	56.8683	28.7304	32.1001	39.3832	77.5301	17.9249	17.9249	21.096	23.8993	19.6128	19.3428	21.2402	21.5367	5.10369	6.15407	5.89345	6.40462	25.011	24.6667	1.0242	0.99619	7.66814	6.40357	7.91109	8.71727	6.10359	5.31348	6.94465	7.59949
NP gene	WT								18A									18A(S339R)
0	1	1	1	1	1	1	1	1	1	1	1	1	1	1	1	1	1	1	1	1	1	1	1	1	1	1	1	1	1	1	1
1	8.93219	8.75653	8.73481	10.1035	60.773	63.7945	83.9727	82.8166	5.61697	5.20462	19.8403	18.77	14.5744	16.0596	6.09335	5.76466		2.55557	2.64569	25.2525	26.508	0.555608	0.625092	6.07015	5.86338	6.94865	7.19369	2.24549	2.76453	10.522	9.74951
3	14.9701	15.9091	15.2082	15.6357	75.6024	74.0465	87.2358	104.463	7.43737	7.234	23.3501	22.0906	33.7237	31.7941	33.8407	7.47583	8.52816	3.63926	3.69006	42.4696	46.1531	1.08083	1.02253	9.42657	9.42657	10.2087	10.2797	3.5976	3.52356	11.8378	12.1706

## Sheet: Figure 4
Figure 4b
	Non	pIC	Mock	H5N1
FRET efficiency (%)	5.5535	12.0426	9.5008	12.78
	6.04111	11.8176	5.5535	11.5
	5.08262	12.056	6.04111	11.0252
			5.08262

## Sheet: Figure 5
Figure 5
a
Ifnα4	WT			18A			18A(S339R)
0	1	1		1	1		1	1
10	1.26138	1.26138	1.3434	17.2079	1.51047	1.542	0.747425	0.747425	0.7434
30	0.734584	0.734584	0.73232	0.773783	0.773783	0.766	2.97935	2.97935	2.97434
100	0.949342	0.949342	0.944	1.3566	1.3232	1.232	0.812252	0.812252	0.811
	WT			18A			18A(S339R)
0	45.7278	55.9087	55.232	56.6906	50.7395	49.4343	63.5579	90.5097	89.434
10	38.9891	38.9891	38.3232	57.8818	48.0025	48.442	93.5046	111.97	108.704
30	33.942	31.8893	31.3443	53.0778	62.6845	62.3545	104.329	87.7301	86.3444
100	5.46416	6.6807	6.63342	21.9331	23.3449	22.3232	10.5927	7.13543	7.123
Ifnβ	WT					18A					18A(S339R)
0	1	1		1	1	1	1		1	1	1	1		1	1
10	1.26138	1.26138	1.26545	2.51597	3.53355	1.08758	1.08758	1.0434	0.482595	0.945326	2.60268	4.89056	4.8687	0.878403	1.15105
30	0.734584	0.734584	0.73343	2.74369	1.39099	1.94008	4.64641	4.54545	1.07095	0.932312	2.97935	2.97935	2.9743	1.5347	1.57784
100	0.949342	0.949342	0.94343	0.914539	0.216302	0.976788	0.98787	0.97667	0.485952	0.0847222	0.812252	0.812252	0.81223	0.492418	0.964568
	WT					18A					18A(S339R)
0	811.811	741.858	740.545			1007.19	907.728	906.434			1144.1	1082.39	1081.32
10	482.706	539.321	539.545			1021.25	952.858	952.344			1172.23	1101.34	1100.88
30	524.573	503.204	503.434			1244.3	1193.61	1192.34			1039.71	1430.16	1430.19
100	137.187	132.514	132.343			479.743	457.021	457.232			220.556	223.635	222.332
b
FRET efficiency (%)	WT										18A															18A(S339R)
0	-9.253	1.295	-3.752	2.493	1.644	1.952	-5.94	-6.985	-4.481	-1.444	13.722	11.792	10.065	11.033	7.334	12.442	19.286	9.478	8.48	17.493						21.361	15.692	11.253	13.845	15.692	11.057	11.712	15.544	26.019	26.371	35.827
30	-0.109	3.258	-0.509		-1.105	-3.642	-3.642	2.568			12.396	11.391	12.669	3.949	-7.838	1.217	13.335	10.52	10.866	4.25	9.481	5.815	8.267	14.865	5.187	12.955	10.294	10.427	18.043	14.474	11.045	12.031	14.427	10.473	10.502	21.991	19.503	19.378
100	3.173	-5.599	-1.728	-6.783	-3.191	-1.568	-0.062	2.91	-12.649	3.358	-6.8	2.124	-3.702	5.258	1.235	-6.652	3.92	4.588	3.14	-2.697	-3.736	5.28	-1.609			-0.326	2.648	2.967	3.812	1.098	7.663	1.055	5.363	6.544	1.487
c
	WT			18A			18A(S339R)
0	1	1	1	1	1	1	1	1	1
30 tbk	0.93	0.91	0.9	0.97	0.965	0.98	1.27	1.25	1.26
60 tbk	0.94	0.82	0.81	1.05	1.06	1.05	1.41	1.45	1.39
90 tbk	0.98	1.15	1.05	0.98	0.97	1	0.98	0.99	0.97
	WT			18A			18A(S339R)
0	1	1	1	1	1	1	1	1	1
30 irf3	0.93	1.07	1.02	0.81	0.8	0.9	1.01	1.1	1.02
60 irf3	1.28	1.73	1.07	1.37	1.42	1.4	2.85	2.86	2.84
90 irf3	1.82	2.15	1.8	1.98	2	1.99	3.54	3.53	3.5
	WT			18A			18A(S339R)
0	1	1	1	1	1	1	1	1	1
30 IkBa	1.04	0.84	0.83	1.04	1.1	1.09	1	1.1	1.12
60 IkBa	0.81	0.44	0.79	0.79	0.73	0.7	0.42	0.43	0.39
90 IkBa	0.93	0.65	0.72	1.04	1.03	1	0.48	0.44	0.46
	WT			18A			18A(S339R)
0	1	1	1	1	1	1	1	1	1
30 IkBa-p	1.5	1.69	1.53	1.34	1.4	1.39	2.64	2.63	2.7
60 IkBa-p	1.45	1.93	1.62	1.42	1.43	1.4	3.03	3.01	2.98
90 IkBa-p	1.36	1.56	1.4	1.33	1.4	1.6	2.35	2.34	2.29

## Sheet: Figure 7
Figure 7
b
IFNα	WT								18A					18A(S339R)
Non	3290	3309.86	3319.76	3794.86					3288.08	3336.17	3349.03	3481.99		4069.35	3865.84	3466.73
D1	20424.3	12399.6	15313.2	14986.7	1438.77	4735.47			19648.4	12344	18056.7	3050.02	2059.2	27464.7	46290.7	22768.5	22121.1	3211.97	3590.69
D4	8620.25	12186.1	8458.87	3511.13	6804.86	9050.83	3581.37	8311.4	15366.1	11038.9	17238.3	8901.57	4730.22	36566.6	40240.1	5655.61	11738.7	9388.13
IFNβ	WT										18A						18A(S339R)
non	2	0	329.939	0							0	0	0	0			0	0	0
D1	553	397.695	420.974	695.783	118.988						733.681	999.492	898.995				1596.45	1225.67	1581.86	1234.72	1270.76
D4	1	1	1	1	1	0	0	0	0	0	1	1	59.2742	0	0	0	1	1	1	0	0
IFNλ2/3	WT				18A				18A(S339R)
non	5788.12	3050.18	5514.26	10035	3150.28	1504.26	4047.47	2714.41	3761.47	2200.15	2245.5
D1	18471.8	17526.4	17839.4		20497.3	20209.2	20997.4		21420.9	21959.3	21033
D4	18526.8	17983.1	14860.3	14938.5	15814	16197	11346.8	14750.9	20475.1	26617.6	25127.9
IP-10	WT								18A						18A(S339R)
non	7665	7447.18	8615.07	8338					7469.45	8400	9422.41	7512.86			10226.9	7018.25	7931.47
D1	81200	107290	73061.6	86650.5	84939.8	62686.6			116123	146522	112361	115566	113339	118373	112259	131297	165305	176568	140000	222963	158922
D4	69666.1	111108	108506	90736.2	111828	103165	115652	78702	116123	93045.6	157500	94159.3	69289.3	97585.7	120147	199166	226947	200178	290454	200178	290454
TNF-α	WT								18A						18A(S339R)
non	0	0	42.0061	136.962					0	0	0	0			36.8116	0	0
D1	2410	4813.89	2892	2878.51	2064.28	2152.1	2289.16		3686.79	2910.56	2751.57	2750.68	3053.69	3348.57	3344.44	1848.39	3314.39	5131.24	4346.4	4493.52
D4	3393.54	3032.01	2687.57	4013.7	5432.1	3206.75	3165.22	2132.85	2808.13	3025.01	4008.06	3200.59	2980.27		4061.25	4107.74	4525.87	3357.02	4741.65
CCL2	WT										18A							18A(S339R)
non	1409.84	1297.32	1971.74	3829.38							1638.1	2270.03	1484.72	1435.46				1203.63	1533.69	1224.52
D1	19813.3	29233.3	37616	15467.7	58188.6	42154.3	45980.2	38612.6	32490.1		31884.8	28635	24718.1	53616.7	14047.1	34081.8	42796.5	27866.7	34916.1	36959.2	26939	26261.2	23053.1	59771
D4	2302.07	2742.14	1967.99	4593.17	6938.33	5970.82	4587.65	2788.93	5787.26	2543.9	5742.84	5632.07	6486.8	4790.56	2928.78	2563.96		3075.45	6350.9	6441.81	5108.99	6078.94
CCL3	WT								18A						18A(S339R)
non	268.929	216.657	1.24693	55.6303					198.984	268.693	96.6782	74.5616			230.567	346.392	236.904
D1	2761.38	3766.73	4878.1	4128.51	3668.32				6044.05	3969.68	5254.74	2882.9	4118.57	5306.52	3922.7	6721.83	6213.09	5161.95	7514.52	3458.61	7301.96	7587.65	7502.94
D4	109.675	328.978	121.496	1039.01	3012.35	1670.89	2256.23	1791.59	1331.48	848.017	2483.87	1602.36	1500.28	1730.01	271.869	1400.93	1841.6	2702.19	3581.6
CCL5	WT										18A						18A(S339R)
non	4300.62	4502.64	2408.35	2953.04							4528.24	5078.72	2615.89	3186.11			4163.06	8017.9	4565.41
D1	24305.5	21233.3	20972	21447	23191.8	24769.1	15449.1				23419.1	18864.7	22728.7	17979.6	28974.7		27582.3	23416.2	25576.9	33050.6	35918	19524.5	20492.3	24601
D4	5502.56	8794.39	6973.26	7328.48	9185.8	18487.7	15052.7	7273.91	16249.2	11698.7	10687.3	6994.4	11732.5	6989.68	6879.58	8877.21	27582.3	23416.2	25576.9	19524.5	20492.3	24601

## Sheet: Figure 8
Figure 8
a
	WT																																18A															18A(S339R)
0	100	100	100	100	100	100	100	100	100	100	100	100	100	100	100	100	100	100	100	100	100	100	100	100	100	100	100	100	100	100	100	100	100	100	100	100	100	100	100	100	100	100	100	100	100	100	100	100	100
3	83.4562	77.4905	83.0634	84.3207	83.854	83.3465	83.5786	85.0922	85.3221	83.3671	92.3547	80.058	81.4896	81.1805	82.2404	80.1119	81.2172	78.0557	83.7061	78.8673	78.7966	81.0833	79.9364	80.2624	79.2949	81.3226	80.0989	80.0692	78.9603	79.2599	80.4611	78.9812	85.622	85.1699	83.4295	80.8058	79.9283	80.4461	83.2318	84.4288	85.0457	81.8741	81.784	81.5901	81.5861	83.6002	78.251	91.2601	88.1711
4	82.801	76.0916	79.0838	85.5845	83.9757	80.0787	82.378	84.543	83.0347	78.9452	86.0347	77.2574	75.7941	75.4717	78.9071	74.8728	80.9982	76.4512	82.1999	78.9518	78.3054	79	79.1648	76.982	77.4578	83.7802	80.0577	79.8962	79.6562	80.852	77.8674	74.9598	86.9565	82.1396	82.5227	74.8741	76.8049	77.9564	82.9452	80.2817	82.4582	78.0391	77.0418	78.9656	75.2507	80.1817	72.27	94.6118	86.2836
5	80.7944	73.8025	79.3151	83.8073	81.1359	77.6378	80.5577	82.0322	81.0904	78.6207	84.3017	76.3882	72.8368	75.8104	78.5792	75.2289	79.8599	78.3388	81.9717	78.4869	76.1359	78.375	78.9378	76.9273	78.1033	83.2887	81.541	81.4527	78.8375	81.3253	76.5418	76.5684	85.9234	81.405	80.2143	73.643	73.6303	75.5187	81.082	77.856	80.7458	77.207	78.0956	79.4674	74.0656	78.2345	69.4155	94.1451	84.6896
6	74.8567	71.047	76.8163	79.8973	76.1866	63.189	76.6847	78.1875	78.231	76.5923	77.5229	73.3945	71.4677	73.1979	75.7923	72.94	74.343	74.044	75.947	72.739	70.282	73.208	73.218	72.663	72.79	79.267	77.915	76.394	72.698	77.367	73.372	73.19	82.6517	82.461	76.3397	72.4678	71.4798	72.8734	74.024	72.653	75.228	73.191	73.128	73.794	70.055	74.383	65.836	86.7628	81.3339
7	70.9664	66.9775	72.559	75.5134	71.8864	71.4567	72.7343	74.9313	73.6942	71.7647	72.3751	69.9662	68.2913	70.2467	72.8415	68.8708	69.527	69.372	72.068	68.85	66.271	71.042	70.177	69.601	70.258	74.531	73.63	71.422	68.686	72.892	70.144	70.509	76.539	77.7778	72.5886	69.3341	70.6093	70.4357	70.226	68.779	71.005	69.79	70.041	70.745	66.727	71.311		79.8897	75.5872
8	68.9189	66.7232	70.6155	75.9479	70.6288	68.7008	70.6042	70.4982	70.4537	69.2089	68.3486	59.4399			69.0164	65.8189			70.059				70.041			72.833	70.993	70.86		71.601			74.3005	74.1965	70.2803			68.7241	67.18	66.158	67.922							77.6411	74.3708
9	69.2875	68.1221		79.8578	74.9696	66.3386	69.9845	68.5367	67.785		81.0907	67.1173			66.5574	66.7345							67.453							66.58			76.4529	70.5693	70.1154			66.7013	65.245		65.791							78.7866	74.3289
10	67.5266	70.8351		83.4518	78.499	64.8819	70.4493	67.5951	65.2306		90.265	65.0893			64.8088	66.2767																	78.8635		70.0742				66.535									82.4353	73.9933
11	65.8067	73.6753		88.8231	83.7322	68.5827	74.4771	69.5959			97.3496	63.4959				68.9725																	81.7047		71.1459				67.395									85.9143	78.2718
12	65.561	78.2535		90.3633	86.9371	68.2677	78.2727				99.6942	59.971				71.4649																	85.8803		72.7535				68.506									90.4964	83.6409
13	63.1859	83.51		92.0616	89.8986	68.3858	80.5577				98.5219	60.985				74.7711																	89.9268		74.3199				70.835									94.8664	87.7517
14		80.1392		93.9968	94.4016	69.4882	86.1348				101.427	61.2265				64.0387																	92.3805		78.0297				73.02									94.1875	83.8087
15		84.6847		93.8784	94.3205		89.6979				101.172	61.661				83.1129																	94.1455		78.9365				76.603									96.9028	90.9396
16				93.4834	91.8864		89.4268				99.8981	59.633				85.8596																	93.7581		81.9456				79.183
17				94.7077	94.3611		91.5182				97.8593					90.6409																	94.0594		84.2951				82.372
18				94.5103	93.5497		91.0147				99.949					92.7772																	94.8343		86.521				84.02
19		85.1761		94.9052	94.2799		92.3315				99.6942					93.5402																	95.3508		88.0462													97.1574	96.6443
20				95.0237	94.1582		93.0287				102.803					93.3876																	95.5661		88.582
21				96.9984	96.2272		93.8807				101.784					96.8464																	98.0628		90.066
b					d																			e
	WT	18A	18A (S339R)		virus titer	WT							18A					18A(S339R)						M gene	WT						18A							18A(S339R)
7		1			D4	4.29003	4.52505	4.34242	4.21748	4.44716	4.43136	5.06819	4.37107	4.2492	4.74819	5.04139		4.21748	3.54407	3.49136	3.5141			D4	3.22125	3.31181	3.10076	2.99514			2.98477	2.90315	2.01757	2.0743	2.75609	2.79456		2.3745	2.26204	1.67321	1.67321	2.29361	2.3581
8	1	1	1		D7	4.69897	4.56229	4.17609	4.14613	4.37107			4.5682	4.40654	4.24304	4.04139	3.86034	3.39794	3.09691	3.90309	3.48136			D7	0.578639	0.539889	1.71206	1.74804	0.782269	0.809855	0.33698	0.363679	0.261655	0.258052	0.688122	0.758245	0.841325	0.294377	0.300562	0.263475	0.2545
8	1	1	1
8	1	1																						NP gene	WT						18A							18A(S339R)
8	1	1																						D4	1.94885	3.22125	3.31181	3.10076	2.99514		2.90315	2.01757	2.0743	2.75609	2.79456			2.3745	2.26204	1.67321	1.67321	2.29361	2.3581
8	1	1																						D7	0.848285	0.848285	2.94368	2.899	1.55576	1.57748	0.59157	0.656388	0.425615	0.411117	1.23338	1.30371	1.59397	0.419756	0.422675	0.365418	0.456163
8	1	1
8	1	1
8	1
8	1
8	1
8	1
8	1				f
8	1				IFNα	WT																	18A							18A(S339R)
8	1	1			mock	148	273	226.5	169														213	178	284	166.5				178	213	203	263
9	1				D4	214.857	304.857	229.143	273.429	253.429	207.714	252	250.5	100.048	163.381	142.905	248.667	192	258.667				424.857	233.429	284.857	385.333	468.667	262	258.667	444.857	213.429	319.143	244.857	263	408	390.5	495.5	605.5	328	448.667	512	308.667
9	1	1	1		D7	33.4286	74.8571	17.7143	40.5714	20.5714	47.7143	24.8571	33.4286	60.5	53	58	2.42857	23.8571	3.38095	4.33333	4.80952	4.80952	93	68	80.5	9.09524	3.38095	8.61905	5.7619	124.857	136.286	50.5714	69.1429	24.8571	53.4286	40.5714	33.4286	65.5	83	68	90.5	68	60.5	12.4286	11.9524	11	16.2381	11.4762
9	1		1
9	1		1		IFNβ	WT																18A					18A(S339R)
9	1		1		mock	84.2	64.2	68.2														50.2	66.2	86.2			66.2	24.2	0.2	0
9	1				D4	56	61.9091	46.9091	65.0909	87.8182	69.1818	58.7273	98.7273	50.7778	86.3333	101.133	121.133	105.133	114.467			127.818	66.4545	125.8	187.133	134.467	98.7273	101.909	95.5455	114.667	112.444	159.111	166.333	142.444	93.5556	111.133	138.467	151.133	209.133	108.467	187.8	117.133	175.8	195.133	193.133
10	1	1	1		D7	13.2727	25.0909	43.7273	16	19.6364	51.9091	45.5455	40.2222	31.8889	50.2222	55.2222	2.46667	42.4667	5.8	16.4667	5.13333	44.1111	38.5556	53	33.1333	37.1333	16.9091	151.454	67.3636	51	104.636	35.0909	29.1818	72.3636	52.4444	34.1111	53.5556	158.556	80.2222	38	25.8	21.8	43.8	13.8	13.8
10	1	1	1
10	1		1		IFNλ2/3	WT												18A							18A(S339R)
10	1		1		mock	578.25	639.15	435.15										383.25	501.15	196.65					675.75	773.25	795.75
11	1	1			D4	559.833	559.833	516.5	683.167	609.833	481.5	495	611.364	416.818	461.364	535.909	489.545	683.167	418.167	556.5	595.2	589.5			743.167	963.167	739.833	586.5	684.833	804.833	1191.8	1325.8	1327.8	1397.8	1049.8	965.8	1049.8	965.8	476.818	452.273	555.909
11	1				D7	209.833	278.167	323.167	269.833	326.5	266.5	326.5	231.364	264.091	197.727	280.455	276.818	911.8	683.8	613.8	258.636	406.818	335.909	305	533.167	581.5	349.833	291.5	364.833	446.5	328.167	781.8	587.8	541.8	391.8	409.8	272.273	236.818	258.636	284.091
11	1
11	1				IP-10	WT																			18A					18A(S339R)
12	1	1			mock	483	468	753	513																333	243	768	483		318	348	363	393
14	1				D4	2403.46	2596.92	2050.68	2574.16	2335.18	2266.9	2779	2631.06	3445.71	3617.14	3960	3502.86		4094.44	3983.33	3983.33	3816.67	3427.78	3316.67	2995.22	1743.42	2562.78	3761.11	3927.78	2904.18	3017.98	2687.96	2676.58	2949.7	3063.5	2414.84	2494.5	3902.86	4074.29	3788.57	5274.29	3674.29	3274.29	3650	4594.44	4038.89	4150	3483.33
14			1		D7	2847.28	2357.94	2642.44	2392.08	2858.66	1823.08	2187.24	2528.64	6017.14	5872.22	6538.89	5427.78	7261.11	4872.22	5538.89					5372.22	7761.11	6650	7094.44		8760	9274.29	9160	8874.29	9331.43	6702.86	6094.44	6538.89	6483.33	6038.89	5761.11
14			1
15	1				TNF-α	WT																	18A							18A(S339R)
17	1		1		mock	0	0	11.4375	0														0	5.8125	9.5625	0				0	0	0	0
21	0	0	0		D4	210.857	206.571	209.429	275.143	220.857	250.571	272	226.286	253.429	250.968								209.429	237.714	285.85	288.42				285.143	248	279.429	243.57	243.714	256.286	274.857	249.143	249.143
21	0	0	0		D7	53.7143	55.1429	39.4286	52.2857	50.8571	56.5714	46.5714	56.5714	25.75	45.75	20.75	38.25	53.25	17.7143	20.5714	16.2857	19.1429	93.25	53.25	58.25	16.2857	19.1429	17.7143	14.8571	52.2857	48	45.75	33.25	25.75	43.25	53.25	43.25	24.8571	36.2857	22	19.1429	12
21	0	0	0
21	0	0	0		CCL2	WT																			18A					18A(S339R)
21	0	0	0		mock	1.1875	0	3.6875	0.5625																0	0	4.3125	0		0	0	0	0
21	0		0		D4	379.915	438.638	316.085	468.638	393.319	475.66	447.575	408.638	109.615	548.077	1009.62	282.692	542.857	447.619	742.857	409.524	609.524	514.286		496.723	340.34	352.468	504.762	609.524	358.851	337.787	459.064	386.298	426.511	448.213	440.553	418.851	201.923	398.077	421.154	513.462	444.231	271.154	438.095	561.905	419.048	552.381	438.095
21			0		D7	520.979	565.021	572.043	489.702	626.298	517.787	586.723	567.574	1251.92	1898.08	1598.08	1621.15	1390.38	914.286	952.381	619.048	1371.43	828.571	638.095	1644.23	1159.62	971.429	961.905	1238.1	521.617	619.915	567.574	545.872	609.064	565.659	475.66	622.468	1459.62	2371.15	1817.31	1632.69	952.381	1009.52	704.762	838.095	714.286
21			0
21			0		CCL3	WT																	18A					18A(S339R)
21			0		mock	3.12245	0	12.3061	4.95918														0	0	11.0816	0.673469		0	0	0	0
21			0		D4	14.469	14.7345	11.0177	16.8584	9.15929	9.69027	10.2212	13.4071	46.6487	50.5676	51.7838	41.3784	48.7733	46.3733	54.7733	43.44	43.44	21.6372	12.3451	12.0797	45.9733	58.64	18.9823	17.1239	16.0619	12.8761	8.89381	9.95575	10.7522	10.2212	63.946	55.2973	4.21622	50.2973	46.3784	56.3733	58.64	53.84	58.64	45.9733
21			0		D7	13.6726	11.8142	16.0619	14.2035	21.9027	16.3274	22.9646	23.7611	42.8649	32.24	35.04	27.84	35.44	28.64				45.1622	43.2703	41.1733	40.7733	38.9067	25.6195	20.5752	21.6372	20.5752	20.5752	18.9823	11.2832	19.5133	58	43.4054	56.3784	58.1351	42.5946	35.04	35.44	31.9733	32.9067	30.64
21			0
21			0		CCL5	WT																		18A							18A(S339R)
21			0		mock	0	0	40.75	0.75															0	0	30.75	0				0	0	0	0
					D4	155.407	170.593	150.963	175.778	159.482	158	180.222	191.704	160.194	181.583	137.417	170.472	110.556	166.111	98.0556	107.5	90.5556	76.9444	198.741	125.037	178	78.8889	119.444			193.556	202.444	203.926	179.111	188.37	189.482	183.185	157.259	211.583	189.361	197.694	183.528	137.778	128.889	116.667	166.389	96.3889
					D7	116.889	138	137.259	150.222	129.482	174.667	117.259	154.296	143.25	139.917	142.694	180.75	44.7222	116.944	6.94444	57.2222	22.2222	25	103.806	148.25	148.806	53.6111	53.0556	78.8889	20.8333	190.963	200.222	117.259	166.889	134.296	142.074	164.296	106.519	127.972	124.083	152.139	203.528	144.361	119.639	51.3889	92.2222	60	50.2778	46.9444
[truncated: 25 more columns]

## Sheet: Supplemetary Figure 2
Supplmedntary Figure 2
a
Ifnα4		WT						18A						18A(S339R)
	0	1	1	1	1	1	1	1	1	1	1	1	1	1	1	1	1	1	1
CL097	0.1	1.91189	0.849685	0.823117				0.719467	0.719467	0.7416				0.864537	0.864537	0.855156
	1	0.790041	0.790041	0.363785	0.363785			0.594603	0.594603	0.939523	0.939523			0.657471	0.657471	0.697372	0.697372
ODN2395	1	0.194273	0.194273	0.195215				0.823591	1.50525	0.810321				2.43682	1.04608	1.03233
	10	0.190936	0.190936	0.19011				1.6077	0.898132	0.88132				5.11594	3.61752	3.56165
pIC	1	0.784164	0.784164	1.31494	1.31494			14.8254	11.7127	8.9383	5.93809			51.0911	66.0277	4.67511	4.39237
	10	86.1768	58.0501	91.1392	82.1393	93.4523	91.529	299.207	318.467	310.834	274.374	430.539	433.534	668.6	570.072	1049.09	1020.4	1124.45	1056.44
LPS	1	57.2362	57.2362	63.0033	63.0033			47.6509	45.98	75.0614	77.7085			71.9467	62.5	27.9543
Ifnβ		WT						18A						18A(S339R)
	0	1	1	1	1	1	1	1	1	1	1			1	1	1	1	1	1
CL097	0.1	6.77288	6.6335	23.0191	26.078			53.2147	56.2489	65.7883	64.8826			19.3996	17.9754	47.8272	52.701
	1	8.25215	9.28415	4.41679	4.83326			41.6069	41.3195	8.17872	7.63101			15.168	12.9327	5.13654	4.62931
ODN2395	1	5.57124	5.76771	5.5	5.7	2.74111	3.77051	4.50272	10.1317	4.5	10.1				14.8962	13.2404	14.8	13.2
	10	4.86688	5.18016	4.8	5.1	22.158	19.97	9.48598	7.97673	9	7.9				8.20711	8.20711	8	8.1
pIC	1	13.8593	8.77125	4.1118	3.07326			17.3346	16.1738	67.5907	53.7709			48.8803	47.8744	21.7502	17.9132
	10	110.109	106.358	121.496	114.149	142.814	146.829	159.851	159.851	259.798	294.322	179.868	170.166	416.214	424.959	362.781	355.315	398.069	325.581
LPS	1	2165	2060	1732	1648			2964.87	2985.49	1482	1492.5			2379	2499	833.452	1586	1666
Il6		WT				18A				18A(S339R)
	0	1	1	1	1	1	1	1	1	1	1	1	1
CL097	0.1	270.039	270.039	270	269	744.458	744.458	744	743	1234.75	1184.45	1233	1184
	1	458.896	488.435	664.481	641.847	1623.67	1601.32	1812.73	1787.78	1494.04	1601.27	1562.04	1639.7
ODN2395	1	1086.93	1021.2	149.603	141.534	665.237	836.212	105.071	98.7166	1806.46	842.745	88.2152	102.037
	10	1010.64	1521.26	3678.75	3504.52	963.891	1280.71	2530.52	2866.79	1936.12	1720.9	2526.55	2689.19
pIC	1	20.8938	17.3276	2.29266	3.04622	7.79861	5.86942	7.18529	7.03742	14.3209	13.6426	8.19646	18.8305
	10	135.768	125.801	149.345	138.381	135.131	129.627	148.644	142.589	122.79	118.607	135.069	130.468
LPS	1	19443.8	19715.2	6494.49	6817.37	21174	20595	3653.9	4498.48	22458	23090	7579.86	7423.86
Tnfα		WT						18A						18A(S339R)
	0	1	1	1	1			1	1	1	1			1	1	1	1
CL097	0.1	53.0379	53.7783	47.7341	48.4005			72.4832	66.6982	65.2349	60.0284			72.7349	71.7335	65.4614	64.5602
	1	33.6831	34.3908	68.9689	69.9317			46.3525	46.3525	82.0649	85.5498			43.7004	42.8011	45.859	44.9153
ODN2395	1	72.6492	68.2556	24.0318	25.0524			56.0691	53.0446	33.3389	34.7546			79.5447	58.2301	24.4083	24.4083
	10	79.2245	72.3979	92.8529	96.1273			61.5691	62.4285	133.356	125.29			74.734	71.1945	103.918	92.3665
pIC	1	2.33733	2.22663	1.42302	1.3841			3.62999	3.34027	2.19554	1.89813			6.31574	6.58394	2.17283	2.02732
	10	19.2243	18.3138	19.3458	21.17	52.0879	45.6605	28.541	29.753	30.5813	29.5395	43.222	44.4371	36.4779	39.6418	35.2506	31.7696	26.7068	24.2369
LPS	1	81.5126	76.054	74.3816	70.8588			112.172	108.352	83.8148	83.2359			116.936	110.628	92.6872	96.6232
b
IFNβ	WT				18A				18A(S339R)
Non	31.4286	1	1		28.5714	0	5.71429	1	2.85714	0	1	0
CL097 1 μg/ml	1	1			1	0	0		1	0	0
ODN2395 10 μg/ml	2.6	2	3.32		1.23	1	1.12		18.2	18	17.32
Pam3SK4 10 μg/ml	214.286	395.7	323.7	197.7	68.5714	191.7	434.7		344.7	242.7	379.17	266.97
LPS 0.1 μg/ml	3372.86	3972.86	5597.4	4055.4	4281.43	4620	5561.4	4199.4	6725.4	6173.4	7397.94	6790.74
IL-6	WT						18A					18A(S339R)
Non	11.1429	10	9.098	0	0	0	15.4286	15	12.66	0	0	11.1429	11	10.33	0	0	0
CL097 1 μg/ml	306.857	389.4	209.4	577.5	680		628.286	221.4	598.5			645.429	547	624.5
ODN2395 10 μg/ml				440.333	268.3	248.3	603	287	241.7			598.667	234.3	223.3
Pam3SK4 10 μg/ml	3936.86		4441.7	3847.4	4627.43		3928.29	4990.29	5353.14			4068.29	4128.29	4156.86	4276.86	4818.86	5438.86
LPS 0.1 μg/ml	4119.43	4062.29	5036.6	4616.6	4016.57		4096.57	3988	4428	4313.71	4256.57	3896.57	3879.43	3668	3782.29	4359.43
TNF	WT					18A					18A(S339R)
Non	0	0	0	0	0	0	0	0	0	0	0	0	0	0	0	0
CL097 1 μg/ml	495.75	1173.3	1187			927.75	1201.7	1176.8			1017.75	1029.5	1017.9
ODN239 10 μg/ml	658.125	788.7	660.9			754.5	726.6	656.8			703.25	670.8	659.7
Pam3SK4 10 μg/ml	2996.25	2617.8	2350.25	2377.75		2678.75	2145.25	2337.75			2843.75	2818.75	2883.75	3008.75	2325.25	2362.75
LPS 0.1 μg/ml	1917.5	2032.5	2100.8	1680.75	1613.25	1842.5	2097.5	1432.5	1482.5	1980.75	1267.5	1287.5	1307.5	1277.5	1860.75

## Sheet: Supplemetary Figure 3
Supplmentary Figure 3
a
hTlr3	Control	TLR3	hClec18	Control	CLEC18#1	CLEC18#2
	100	54.0056		100	41.6101	43.9827
	100	43.204		100	45.7712	48.3809
	100	48.605		100	37.033	39.1446
	100	46		100	41.6101	43.9827
	100	39.1		100	38.6974	40.9039
	100	55.2		100	36.6169	38.7047
				100	32.9594	41.3437
b
hIFNα	Non			pIC 50μg/ml					H5N1
control	0	45.5	40.95	178.667	207	207	153.5	143	419.667	309.667	512	273.5
TLR3	0	9.66667	8.7	31.3333	34.6667	88.6667	88.6667	34.6667	149.5	261.333	86	99.5
CLEC18A#1	0	41.3333	37.2	34.6667	138.667	139.5	138.667		54.5	178	181.333	46
CLEC18A#2	0	38	34.2	76.3333	53	163.5	53		0	128	344.667	106
hIFNβ	Non				pIC 50μg/ml				H5N1
control	27	0	0	0	29	0	0	0	1321	885.9	1733	768.417	999.25
TLR3	24	0	0	0	27	0	0	0	414.9	810.917	560.083	549.25	671.75
CLEC18A#1	27	0	0	0	28	0	0	0	503.9	907.286	698.417	474.25	1008.42	590.083
CLEC18A#2	32	0	0	0	29	0	0	0	782	460.9	782.583	801.75	655.083	742.583
hIP-10	Non				pIC 50μg/ml				H5N1
control	311	372	1801	690	5871	6127	5206.29	4796.25	10665	9735	5631	8541
TLR3	216	0	761	1650	4931	4469.14	4469.14	3873.75	4421	3982	5159.14	6251	4681
CLEC18A#1	111	0	1301	735	4421	4524.86	4524.86	4455	3856	4372	4280.57	6570	5071	6761
CLEC18A#2	71	7	2591	1560	3541	4794.86	4794.86	4226.25	4187	4152	5535	7061	7531
hIL-6	Non				pIC 50μg/ml				H5N1
control	0	0	0	0	153.75	206.812	177.571		812.438	570.484	501.771	839	729.714
TLR3	0	0	0	0	137.438	84.6774	47.4857	103.286	488.062		384.343	255.771	473.286
CLEC18A#1	0	0	0	0	119.25	67.2581	49.2		530.25	455.323	422.057	377.571	371.857
CLEC18A#2	0	0	0	0	50.25	132.75	112.742	111.771	457.125	668.226	463.2	434.914	436.143
hTNF-α	Non				pIC 50μg/ml				H5N1
control	0	0	0	0	0	0	0	0	1447.75	1733	999.25	955.615	1357.15	1252.85	1033.62
TLR3	0	0	0	0	0	0	0	0	737.75	549.25	671.75	939.462	1089.46	807.462	1010.54
CLEC18A#1	0	0	0	0	0	0	0	0	802.75	907.286	1008.42	590.083	777.923	1105.62	918.231	987.462
CLEC18A#2	0	0	0	0	0	0	0	11.3077	655.083	742.583	856.385	692.538	1100.54	791.308
c
hIFNα	Non			LPS 1μg/ml
control	27	0	0	180.2	162.18	182.2	156.692
TLR3	24	0	0	230.2	207.18	238.2	262.02
CLEC18A#1	27	0	0	162.2	242.2	168.2	130.2
CLEC18A#2	32	0	0	398.2	198.2	190.2	172.2
hIFNβ	Non			LPS 1μg/ml
control	0	0	0	44.4706	38.2447	37.4118	32.1741
TLR3	0	0	0	31.5294	34.6824	31.5294	30.8988
CLEC18A#1	0	0	0	57.4118	48	40.9412	42.1176
CLEC18A#2	0	0	0	32.7059	40.9412	37.4118	55.0588
hIP-10	Non			LPS 1μg/ml
control	0	0	0	6451.67	6075	7096.83
TLR3	0	0	0	6685	5850	7353.5
CLEC18A#1	0	0	0	7285	7050	8013.5
CLEC18A#2	0	0.342857	0	5601.67	8150	6161.83
hIL-6	Non			LPS 1μg/ml
control	0	0	0	1352	2424.52	1216.8
TLR3	0	0	0	1450.57	2600.71	1305.51
CLEC18A#1	0	0	0	1394.86	2036.43	1255.37
CLEC18A#2	0	0	0	1169.14	2279.29	1052.23
hTNF-α	Non			LPS 1μg/ml
control	0	0	0	973.462	1141.92	1027.73	924.958
TLR3	0	0	0	1138.85	1265	1138.5	1024.65
CLEC18A#1	0	0	0	1104.23		1373.88	1236.5
CLEC18A#2	0	0	0	904.231	1145.77	1031.19	928.073

## Sheet: Supplemetary Figure 4
Supplementary Figure 4
b
hClec18	Control	CLEC18A#1	CLEC18A#2
	100	46.5301	35.7555
	100	44.6514	53.0628
	100	53.1773	50.0577
	100	55.0497	56.6003
c
hClec18		Control siRNA				CLEC18A#1 siRNA			CLEC18A#2 siRNA
	control	1	1	1	1	0.993092	0.993092	1.01295	0.959264	0.959264	0.978449	0.978449
	18A	81952.7	94983.5	85937.5	88560.8	97627.5	88598.8	90370.8	85877.9	93975.7	87595.5	95855.2
	18A(S339R)	90147.5	102837	102837	111064	92361.2	76597	81192.8	90774.5	80684.3	96221	85525.3
d
Ifnα		Control siRNA					CLEC18A#1 siRNA					CLEC18A#2 siRNA
Non	control	1	1	1	1	1	1.72907	1.6245	1.65699			2.25012	1.21419	2.29512	2.6781
	18A	0.962594	0.724471	0.869365	1.6832	2.08668	1.53156	1.80876	2.17051	2.95101	2.0156	4.62675	2.36199	5.5521	2.89028	3.27435
	18A(S339R)	1.62451	1.75321	1.92853	0.132238	0.611832	1.01045	1.07549	1.18304			3.65533	3.53081	4.02086		0.601321
		Control siRNA					CLEC18A#1 siRNA					CLEC18A#2 siRNA
pIC	control	0.939523	2.01391	0.967709	0.147237	0.147237	0.624165	2.58471	0.64289	0.811415		4.39237	4.01389	4.61199	5.26418
	18A	3.91768	3.11666	3.73999	5.60998		2.00694	4.70763	5.64915	6.11991		3.98616	6.89237	4.38478	3.54604	3.26302
	18A(S339R)	2.95878	3.28297	3.61126	6.17401	8.49261	4.75683	2.62079	2.88286	7.86915		9.12611	4.16986	10.9513
Ifnβ		Control siRNA					CLEC18A#1 siRNA					CLEC18A#2 siRNA
Non	control	1	1	1.02	1	1	0.921384	0.883851	0.901528	1.70511	2.11383	1.12652	1.33967	1.36646	1.37065	1.64132
	18A	0.538446	0.481923	0.578308	0.0263667	0.024262	0.512944	0.485275	0.58233	0.0211216	0.029054	0.497192	0.473644	0.568373	0.0160072	0.01413
	18A(S339R)	0.483596	0.460692	0.506761	0.00100045	1.94e-05	0.440396	0.475288	0.522817	0.000578603	0.000297	0.567178	0.555506	0.611057	0.000530581	0.002064
		Control siRNA					CLEC18A#1 siRNA					CLEC18A#2 siRNA
pIC	control	0.128681	0.098201	0.103111	0.888757	0.999904	0.097522	0.086682	0.091016	1.06427	0.999904	0.106349	0.133682	0.140366	0.852553	0.646114
	18A	0.102726	0.105614	0.116175	0.0722861	0.085369	0.134146	0.119235	0.131159	0.0646978	0.075356	0.066379	0.090677	0.099745	0.0620623	0.071291
	18A(S339R)	0.114377	0.109718	0.131662	0.102228	0.089614	0.145277	0.118822	0.142586	0.0970493	0.096379	0.130478	0.12174	0.146088	0.0862615	0.082176
Ip-10		Control siRNA					CLEC18A#1 siRNA					CLEC18A#2 siRNA
Non	control	1	1		1	1	1.10519	1.08998	1.1273	2.86018	4.18756	1.38924	1.24341	1.26828	2.992	2.81105
	18A	2.69316	2.78813	3.34576	0.34415	0.334739	2.54788	2.67455	3.05746	0.245043	0.21932	2.25683	2.48681	2.98418	0.24167	0.184425
	18A(S339R)	4.18231	2.8566	3.14226			2.92675	2.60142	3.21942			3.06163	3.1477	3.46247
		Control siRNA					CLEC18A#1 siRNA					CLEC18A#2 siRNA
pIC	control	11.1912	10.5876	11.1169	9.55402	8.49202	14.9731	12.2465	15.7217	6.89767	7.60057	12.6345	14.3134	15.0291	8.43337	8.73077
	18A	28.826	24.4083	26.8491	16.4055	14.1832	20.5961	22.6949	22.6557	11.1279	12.7826	28.2328	28.826	31.7086	21.4977	23.8532
	18A(S339R)	22.0743	21.9219	26.3062			21.6951	16.4418	26.0341			21.4707	21.1751	25.4102
Il-6		Control siRNA					CLEC18A#1 siRNA					CLEC18A#2 siRNA
Non	control	1	1	1	1	1	1.0388	1.06801	1.08937	1.36552	1.37501	1.17277	1.21413	1.23841	1.34206	1.37979
	18A	1.19741	1.10951	1.33141	0.170099	0.186138	1.28336	1.26569	1.51883	0.147057	0.170099	1.16064	1.23535	1.48242	0.174881	0.173673
	18A(S339R)	1.67009	1.63572	1.79929			1.28781	1.27892	1.40681			1.38024	1.40925	1.55017
		Control siRNA					CLEC18A#1 siRNA					CLEC18A#2 siRNA
pIC	control	5.50187	5.65655	5.93938	5.08747	4.81304	5.24129	5.54014	5.81715	5.76352	5.92555	6.06254	6.02066	6.3217	4.39831	4.94835
	18A	5.15125	5.75542	6.33096	6.23925	7.73485	4.05562	3.81035	4.19138	7.62836	7.41977	5.04524	5.01039	5.51143	7.52334	8.17588
	18A(S339R)	4.80628	5.04524	6.05428	6.55881	7.87057	4.8903	5.02778	6.03334	6.53612	7.84334	5.93777	6.10471	7.32565	7.93612	9.52334
Tnf-α		Control siRNA				CLEC18A#1siRNA				CLEC18A#2 siRNA
Non	control	1	1	1	1	2.19607	2.40314	0.429351	0.554873	2.46216	2.25	0.781995	0.059343
	18A	1.15663	1.08668	0.268917	0.126327	1.65855	1.50517	0.154452	0.170191	1.85951	1.723	0.20953	0.163259
	18A(S339R)	0.8467	1.02096	0.76203		1.5209	1.36124	1.29318		1.41905	0.975979	1.40486
		Control siRNA				CLEC18A#1 siRNA				CLEC18A#2 siRNA
pIC	control	2.15834	1.74101	3.91831	1.48789	1.41414	1.75312	2.10374	2.92864	1.75312	2.04191	2.29776
	18A	1.2526	2.25781	3.31781	3.86436	0.692517	0.702184	4.00064	3.09562	1.63006	1.37071	3.01097
	18A(S339R)	1.723	1.66431	2.2399	2.1636	1.0069	0.835043	2.0138	1.75359	1.94521	2.65723	2.63213

[truncated: 1 more sheets: 工作表1]
